# Supplementary material for: Sustainability indicators for bioenergy generation from Amazon׳s non-woody native biomass sources
Source: Data Brief. 2018 Nov 14;21:1900–8. doi: 10.1016/j.dib.2018.11.022 (PMC6260366; doi:10.1016/j.dib.2018.11.022)
Supplement: Supplementary file 2 — Supplementary material [file mmc2.xlsx]

## Sheet: Matriz
Sustainability attributes	Evaluation area	Critical points	Indicator	Reference 1	Reference 2	Reference 3	Reference 4
Productivity	Economic	Productivity	Yield	1	2	3
Productivity	Economic	Profitability	Benefit-cost ratio	1	2	3
Productivity	Economic	Regulatory compliance	Regulatory compliance	1	2		4
Adaptability	Economic	Technological innovation	Scientific and technological innovation	1			4
Self-reliance	Economic	Dependence on subsidies	Self-financing	1	2		4
Self-reliance	Economic	Dependence on external inputs	External inputs	1
Self-reliance	Economic	Sources of income	Income diversification	1		3	4
Stability, reliability, resilience	Environmental	Food competition	Land use and diversity	1	2	3	4
Productivity	Environmental	Soil degradation	Soil erosion	1	2	3	4
Productivity	Environmental	Pollution	Agrochemical use	1			4
Stability, reliability, resilience	Environmental	Use of forest management practices	Forest management practices	1			4
Stability, reliability, resilience	Environmental	Waste disposal	Waste management	1	2
Stability, reliability, resilience	Environmental	Greenhouse gas emissions	Greenhouse gas emissions	1	2	3	4
Stability, reliability, resilience	Environmental	Availability and reuse of water	Availability and reuse of water	1	2	3
Stability, reliability, resilience	Environmental	Use of GMOs (genetically modified organisms)	Management of GMOs	1
Stability, reliability, resilience	Environmental	Vulnerability to external effects	Abiotic stresses	1
Stability, reliability, resilience	Environmental	Biodiversity and ecosystems	Compatibility with native biomes		2		4
Self-reliance	Environmental	Dependence on fossil fuels	Use of renewable energy	1		3	4
Stability, reliability, resilience	Social	Desertion of the area	Permanence of traditional populations	1		3	4
Adaptability	Social	Capacity	Training	1	2	3	4
Equity	Social	Basic services	Health care	1	2	3	4
Equity	Social	Basic services	Basic services	1	2	3	4
Equity	Social	Family involvement	Family participation	1		3	4
Equity	Social	Equal opportunities	Distribution of employees	1	2	3	4
Equity	Social	Child labor	Child labor	1	2	3	4
Equity	Social	Land rights	Land tenure rights	1	2	3	4
Equity	Social	Land rights	Access to land tenure	1	2	3	4
Equity	Social	Food competition	Use of basic crops	1		3	4
Self-reliance	Social	Organization and participation	Organization and participation	1			4
